# Supplementary material for: sitePath: a visual tool to identify polymorphism clades and help find fixed and parallel mutations
Source: BMC Bioinformatics. 2022 Nov 24;23:504. doi: 10.1186/s12859-022-05064-4 (PMC9701067; doi:10.1186/s12859-022-05064-4)
Supplement: Supplementary file 1 — Additional file 1: NCBI Accession for the ZIKA virus dataset. [file 12859_2022_5064_MOESM1_ESM.csv]

AMC13912
ANG09399
ARU07076
ARU07075
ARU07074
AML81028
ANO46303
ANO46307
ANO46306
ANO46309
ANO46302
ANO46301
ANO46308
ANO46305
ANO46304
AOW32303
AMC13913
AND01116
AQS26698
AMA12087
AMK49165
AMA12084
AMA12085
AMA12086
AMK49164
AUF35021
AUF35022
AVV62004
AQU12485
APY24200
APY24198
APY24199
AMD16557
AMS00611
AUI42289
AVZ47169
AMN14620
ASW34087
ART29823
ART29825
ART29826
AMQ48986
AQX32985
ARM59239
AMM39804
AQX32986
AQX32987
AWH65848
AMK79468
AML82110
ARX97119
AMM39805
AHZ13508
APW84872
APW84873
APW84876
APW84874
APW84875
APW84877
AMX81919
AMB37295
ANH22038
ASU55505
APO08503
ANQ92019
AMK49492
AMQ34003
AMQ34004
AQM74761
AQM74762
APC60215
ART29828
AMC33116
AMB18850
YP_009428568
ANO46298
ANO46297
ANH10698
ASB32509
AVG19275
ANN44857
ARB08102
ANK57897
AWH65849
AMC13911
AOG18295
AOG18296
APH11492
AMQ48982
AMQ48981
ATI21641
APH11611
ATL14618
AVG19202
AMX81915
AMX81916
APO36913
AMH87239
AMX81917
AMR68932
APG56499
ASW34302
AOI20067
ALX35659
AMR39830
AMR39831
ANA12599
ANC90425
AMX81918
AMR39834
AMD61711
AMD61710
ARB07962
AOY08518
AOY08517
AOY08538
AOY08541
ARB07967
AOY08542
AOY08524
AOY08525
ARB07932
AOY08521
AOY08523
ARB07953
AOY08535
AOY08536
AOY08533
ARB07976
AOY08516
AOY08546
AOY08537
APO39228
APO39229
APO39232
APO39233
APO39236
APO39237
APO39243
ANF04752
ASK51714
AOE22997
AMO03410
APG56458
APG56457
ALU33341
AOO54270
APH11493
APH11495
APH11497
APH11498
APH11499
APH11500
APH11501
APH11502
APH11503
APH11504
APH11505
APH11506
APH11507
APH11508
APH11509
APH11511
APH11512
APH11514
APH11515
APH11516
APH11517
APH11518
APH11521
APH11523
APH11524
APH11525
APH11527
APH11528
APH11529
APH11530
APH11531
APH11532
APH11533
APH11534
APH11535
APH11536
APH11537
APH11538
APH11539
APH11540
APH11541
APH11542
APH11543
APH11544
APH11545
APH11546
APH11547
APH11548
APH11549
APH11550
APH11551
APH11552
APH11553
APH11554
APH11555
APH11557
APH11558
APH11559
APH11560
APH11561
APH11562
APH11563
APH11564
APH11565
APH11566
APH11567
APH11568
APH11569
APH11570
APH11571
APH11572
APH11573
APH11574
APH11575
APH11576
APH11577
APH11578
APH11579
APH11580
APH11581
APH11582
APH11583
APH11584
APH11585
APH11586
APH11587
APH11590
APH11592
APH11593
APH11594
APH11595
AOX49264
ANS60026
AOR82892
AOR82893
ATB53752
ANC90426
AMZ03557
ASU55390
ASU55397
ASU55398
ASU55399
ASU55409
ASU55393
ASU55395
ASU55400
ASU55410
ASU55408
ASU55403
ASU55406
ASU55396
ASU55414
ASU55405
ASU55413
ASU55391
ASU55411
ASU55412
ASU55415
ASU55394
ASU55392
ASU55404
ASU55407
ASU55401
ASU55402
ASU55419
ASU55426
ASU55420
ASU55424
ASU55422
ASU55421
ASU55418
ASU55423
ASU55425
ASU55417
ASU55416
ATG29267
ATG29276
ATG29270
AOC50654
ATG29284
ATG29287
ATG29291
ATG29292
ATG29295
ATG29299
ATG29301
ATG29303
ATG29306
ATG29307
AWF93619
AWF93617
AWF93618
AUI42194
ASL68974
ATG29315
AQZ41948
AQZ41950
AQZ41954
AQZ41956
AQZ41952
AQZ41955
AQZ41949
ASL68978
AQZ41947
AQZ41951
ASL68979
AQZ41953
ANC90428
ANB66183
ANB66182
ANB66184
AMZ03556
ANW07476
AOC50652
AOO19564
APQ41782
APQ41783
APQ41784
APQ41786
AVZ25033
AVZ25035
ARU07183
AUD54964
AOO53981
APB03017
APB03018
AOO85388
APB03019
AOS90220
APB03020
AOS90221
AOS90222
APB03021
AOS90223
AOS90224
BAV89190
BAX00477
BBC70847
BAV82373
AOX49265
AMU04506
AMT75536
AMM43326
AMM39806
AMM43325
AMV49165
APO08504
AOL02459
AOO19565
AWK27349
ANF16414
AUI42329
AUI42330
ARI68105
ANK57896
